# Supplementary material for: Strike a Pose: Relationships Between Infants’ Motor Development and Visuospatial Representations of Bodies
Source: Behav Sci (Basel). 2025 Jul 28;15(8):1021. doi: 10.3390/bs15081021 (PMC12383127; doi:10.3390/bs15081021)
Supplement: Supplementary file 1 [file behavsci-15-01021-s001.zip]

Archive with 1 entries (1 files):
- behavsci-3532648-supplementary.pdf
